# Supplementary material for: Comparison of Multiple Displacement Amplification (MDA) and Multiple Annealing and Looping-Based Amplification Cycles (MALBAC) in Single-Cell Sequencing
Source: PLoS One. 2014 Dec 8;9(12):e114520. doi: 10.1371/journal.pone.0114520 (PMC4259343; doi:10.1371/journal.pone.0114520)
Supplement: S1 File — The joint distribution of K-mer frequency in the rest randomly paired samples. (ZIP) [file pone.0114520.s010.zip]

Archive with 46 entries (43 files):
- Figure-S1/
- Figure-S1/k25-S01-Donor.plot.png
- __MACOSX/
- __MACOSX/Figure-S1/
- __MACOSX/Figure-S1/._k25-S01-Donor.plot.png
- Figure-S1/k25-S01-S02.plot.png
- __MACOSX/Figure-S1/._k25-S01-S02.plot.png
- Figure-S1/k25-S01-S03.plot.png
- __MACOSX/Figure-S1/._k25-S01-S03.plot.png
- Figure-S1/k25-S02-Donor.plot.png
- __MACOSX/Figure-S1/._k25-S02-Donor.plot.png
- Figure-S1/k25-S02-S03.plot.png
- __MACOSX/Figure-S1/._k25-S02-S03.plot.png
- Figure-S1/k25-S03-Donor.plot.png
- __MACOSX/Figure-S1/._k25-S03-Donor.plot.png
- Figure-S1/k25-S23-Donor.plot.png
- __MACOSX/Figure-S1/._k25-S23-Donor.plot.png
- Figure-S1/k25-S23-S01.plot.png
- __MACOSX/Figure-S1/._k25-S23-S01.plot.png
- Figure-S1/k25-S23-S02.plot.png
- __MACOSX/Figure-S1/._k25-S23-S02.plot.png
- Figure-S1/k25-S23-S03.plot.png
- __MACOSX/Figure-S1/._k25-S23-S03.plot.png
- Figure-S1/k25-S23-S24.plot.png
- __MACOSX/Figure-S1/._k25-S23-S24.plot.png
- Figure-S1/k25-S23-S28.plot.png
- __MACOSX/Figure-S1/._k25-S23-S28.plot.png
- Figure-S1/k25-S24-Donor.plot.png
- __MACOSX/Figure-S1/._k25-S24-Donor.plot.png
- Figure-S1/k25-S24-S01.plot.png
- __MACOSX/Figure-S1/._k25-S24-S01.plot.png
- Figure-S1/k25-S24-S02.plot.png
- __MACOSX/Figure-S1/._k25-S24-S02.plot.png
- Figure-S1/k25-S24-S03.plot.png
- __MACOSX/Figure-S1/._k25-S24-S03.plot.png
- Figure-S1/k25-S24-S28.plot.png
- __MACOSX/Figure-S1/._k25-S24-S28.plot.png
- Figure-S1/k25-S28-Donor.plot.png
- __MACOSX/Figure-S1/._k25-S28-Donor.plot.png
- Figure-S1/k25-S28-S01.plot.png
- __MACOSX/Figure-S1/._k25-S28-S01.plot.png
- Figure-S1/k25-S28-S02.plot.png
- __MACOSX/Figure-S1/._k25-S28-S02.plot.png
- Figure-S1/k25-S28-S03.plot.png
- __MACOSX/Figure-S1/._k25-S28-S03.plot.png
- __MACOSX/._Figure-S1
