# Supplementary material for: Comparison of Multiple Displacement Amplification (MDA) and Multiple Annealing and Looping-Based Amplification Cycles (MALBAC) in Single-Cell Sequencing
Source: PLoS One. 2014 Dec 8;9(12):e114520. doi: 10.1371/journal.pone.0114520 (PMC4259343; doi:10.1371/journal.pone.0114520)
Supplement: S2 File — Genomic coverage on the rest chromosomes. Tilling window size is 1 M. (a) Reads counts in each window. (b) Base coverage depth (upper) and uncovered base rate (lower) in each window. Sperm 23∼28 are MDA samples and Sperm S01∼S03 are MALBAC samples. (ZIP) [file pone.0114520.s011.zip]

Archive with 48 entries (45 files):
- Figure-S3/
- Figure-S3/CoveragePlot.chr01.png
- __MACOSX/
- __MACOSX/Figure-S3/
- __MACOSX/Figure-S3/._CoveragePlot.chr01.png
- Figure-S3/CoveragePlot.chr02.png
- __MACOSX/Figure-S3/._CoveragePlot.chr02.png
- Figure-S3/CoveragePlot.chr03.png
- __MACOSX/Figure-S3/._CoveragePlot.chr03.png
- Figure-S3/CoveragePlot.chr04.png
- __MACOSX/Figure-S3/._CoveragePlot.chr04.png
- Figure-S3/CoveragePlot.chr05.png
- __MACOSX/Figure-S3/._CoveragePlot.chr05.png
- Figure-S3/CoveragePlot.chr06.png
- __MACOSX/Figure-S3/._CoveragePlot.chr06.png
- Figure-S3/CoveragePlot.chr07.png
- __MACOSX/Figure-S3/._CoveragePlot.chr07.png
- Figure-S3/CoveragePlot.chr08.png
- __MACOSX/Figure-S3/._CoveragePlot.chr08.png
- Figure-S3/CoveragePlot.chr09.png
- __MACOSX/Figure-S3/._CoveragePlot.chr09.png
- Figure-S3/CoveragePlot.chr10.png
- __MACOSX/Figure-S3/._CoveragePlot.chr10.png
- Figure-S3/CoveragePlot.chr11.png
- __MACOSX/Figure-S3/._CoveragePlot.chr11.png
- Figure-S3/CoveragePlot.chr12.png
- __MACOSX/Figure-S3/._CoveragePlot.chr12.png
- Figure-S3/CoveragePlot.chr13.png
- __MACOSX/Figure-S3/._CoveragePlot.chr13.png
- Figure-S3/CoveragePlot.chr14.png
- __MACOSX/Figure-S3/._CoveragePlot.chr14.png
- Figure-S3/CoveragePlot.chr15.png
- __MACOSX/Figure-S3/._CoveragePlot.chr15.png
- Figure-S3/CoveragePlot.chr16.png
- __MACOSX/Figure-S3/._CoveragePlot.chr16.png
- Figure-S3/CoveragePlot.chr17.png
- __MACOSX/Figure-S3/._CoveragePlot.chr17.png
- Figure-S3/CoveragePlot.chr18.png
- __MACOSX/Figure-S3/._CoveragePlot.chr18.png
- Figure-S3/CoveragePlot.chr19.png
- __MACOSX/Figure-S3/._CoveragePlot.chr19.png
- Figure-S3/CoveragePlot.chr20.png
- __MACOSX/Figure-S3/._CoveragePlot.chr20.png
- Figure-S3/CoveragePlot.chr21.png
- __MACOSX/Figure-S3/._CoveragePlot.chr21.png
- Figure-S3/CoveragePlot.chr22.png
- __MACOSX/Figure-S3/._CoveragePlot.chr22.png
- __MACOSX/._Figure-S3
